# Supplementary material for: Immunogenicity and Safety of a Full-Dose Regimen of Cell Culture-Derived Quadrivalent Inactivated Influenza Vaccine in Children Aged 6–35 Months: Results from a Multinational Phase 3 Randomised Controlled Trial
Source: Vaccines (Basel). 2026 Apr 13;14(4):341. doi: 10.3390/vaccines14040341 (PMC13119535; doi:10.3390/vaccines14040341)
Supplement: Supplementary file 1 [file vaccines-14-00341-s001.zip]

Archive with 1 entries (1 files):
- vaccines-4192438-supplementary.pdf
